# Supplementary material for: Engineering Geobacillus thermodenitrificans to introduce cellulolytic activity; expression of native and heterologous cellulase genes
Source: BMC Biotechnol. 2018 Jun 27;18:42. doi: 10.1186/s12896-018-0453-y (PMC6020330; doi:10.1186/s12896-018-0453-y)
Supplement: Supplementary file 1 — Table S1. Codon harmonization of celS from C. thermocellum. An overview of the codon harmonization method used to adapt the C. thermocellum derived exoglucanase encoding gene celS for expression in G. thermodenitrificans. (XLSX 78 kb) [file 12896_2018_453_MOESM1_ESM.xlsx]

## Sheet: S1
Source Organism:	Closrtridium thermocellum(Cth)
Target Organism:	Geobacillus thermodenitrificans (Gth)
Result of Harmonization
ATGGTGAAATCGCGCAAGATTTCCATTCTGCTTGCGGTCGCGATGCTGGTGAGCATTATGATTCCAACGACAGCGTTCGCGGGACCGACGAAGGCGCCGACGAAAGATGGTACGTCCTATAAGGATTTGTTCTTGGAACTATACGGCAAAATTAAAGATCCGAAGAATGGCTATTTCTCGCCAGACGAGGGCATTCCGTATCACTCGATTGAAACGCTTATAGTCGAAGCTCCGGACTACGGACACGTCACAACGAGCGAGGCCTTCTCGTATTATGTGTGGTTGGAAGCGATGTATGGCAACCTAACGGGTAATTGGAGCGGCGTGGAAACGGCGTGGAAAGTCATGGAGGATTGGATTATTCCGGACTCGACGGAGCAACCGGGAATGTCCTCCTAC…
wt in Cth			ha in Gth			wt in Gth
Codon	AA	Score	Codon	AA	Score	Codon	AA	Score
ATG	M	1	ATG	M	1	ATG	M	1
GTA	V	0.814232	GTG	V	0.968538	GTA	V	0.33812
AAA	K	1	AAA	K	1	AAA	K	1
AGC	S	1	TCG	S	1	AGC	S	0.841027
AGA	R	1	CGC	R	1	AGA	R	0.180963
AAG	K	0.540966	AAG	K	0.401062	AAG	K	0.401062
ATT	I	0.983043	ATT	I	1	ATT	I	1
TCT	S	0.63936	TCC	S	0.527406	TCT	S	0.378288
ATT	I	0.983043	ATT	I	1	ATT	I	1
CTG	L	0.601561	CTG	L	0.599342	CTG	L	0.599342
TTG	L	0.747764	CTT	L	0.712045	TTG	L	1
GCA	A	1	GCG	A	1	GCA	A	0.430494
GTT	V	1	GTC	V	1	GTT	V	0.631904
GCA	A	1	GCG	A	1	GCA	A	0.430494
ATG	M	1	ATG	M	1	ATG	M	1
CTG	L	0.601561	CTG	L	0.599342	CTG	L	0.599342
GTA	V	0.814232	GTG	V	0.968538	GTA	V	0.33812
TCC	S	0.877579	AGC	S	0.841027	TCC	S	0.527406
ATA	I	1	ATT	I	1	ATA	I	0.116722
ATG	M	1	ATG	M	1	ATG	M	1
ATA	I	1	ATT	I	1	ATA	I	0.116722
CCC	P	0.579993	CCA	P	0.351811	CCC	P	0.109685
ACA	T	1	ACG	T	1	ACA	T	0.496372
ACT	T	0.709279	ACA	T	0.496372	ACT	T	0.202044
GCA	A	1	GCG	A	1	GCA	A	0.430494
TTC	F	0.344058	TTC	F	0.447674	TTC	F	0.447674
GCA	A	1	GCG	A	1	GCA	A	0.430494
GGT	G	0.606538	GGA	G	0.63835	GGT	G	0.479177
CCT	P	0.948953	CCG	P	1	CCT	P	0.184213
ACA	T	1	ACG	T	1	ACA	T	0.496372
AAG	K	0.540966	AAG	K	0.401062	AAG	K	0.401062
GCA	A	1	GCG	A	1	GCA	A	0.430494
CCT	P	0.948953	CCG	P	1	CCT	P	0.184213
ACA	T	1	ACG	T	1	ACA	T	0.496372
AAA	K	1	AAA	K	1	AAA	K	1
GAT	D	1	GAT	D	1	GAT	D	1
GGG	G	0.288753	GGT	G	0.479177	GGG	G	0.645953
ACA	T	1	ACG	T	1	ACA	T	0.496372
TCT	S	0.63936	TCC	S	0.527406	TCT	S	0.378288
TAT	Y	1	TAT	Y	1	TAT	Y	1
AAG	K	0.540966	AAG	K	0.401062	AAG	K	0.401062
GAT	D	1	GAT	D	1	GAT	D	1
CTT	L	1	TTG	L	1	CTT	L	0.712045
TTC	F	0.344058	TTC	F	0.447674	TTC	F	0.447674
CTT	L	1	TTG	L	1	CTT	L	0.712045
GAA	E	1	GAA	E	1	GAA	E	1
CTC	L	0.201885	CTA	L	0.179711	CTC	L	0.605264
TAC	Y	0.47808	TAC	Y	0.644114	TAC	Y	0.644114
GGA	G	1	GGC	G	1	GGA	G	0.63835
AAA	K	1	AAA	K	1	AAA	K	1
ATT	I	0.983043	ATT	I	1	ATT	I	1
AAA	K	1	AAA	K	1	AAA	K	1
GAT	D	1	GAT	D	1	GAT	D	1
CCT	P	0.948953	CCG	P	1	CCT	P	0.184213
AAG	K	0.540966	AAG	K	0.401062	AAG	K	0.401062
AAC	N	0.674562	AAT	N	0.771591	AAC	N	1
GGA	G	1	GGC	G	1	GGA	G	0.63835
TAT	Y	1	TAT	Y	1	TAT	Y	1
TTC	F	0.344058	TTC	F	0.447674	TTC	F	0.447674
AGC	S	1	TCG	S	1	AGC	S	0.841027
CCA	P	0.440541	CCA	P	0.351811	CCA	P	0.351811
GAC	D	0.74033	GAC	D	0.73183	GAC	D	0.73183
GAG	E	0.481211	GAG	E	0.586136	GAG	E	0.586136
GGA	G	1	GGC	G	1	GGA	G	0.63835
ATT	I	0.983043	ATT	I	1	ATT	I	1
CCT	P	0.948953	CCG	P	1	CCT	P	0.184213
TAT	Y	1	TAT	Y	1	TAT	Y	1
CAC	H	0.480329	CAC	H	0.452717	CAC	H	0.452717
TCA	S	0.968481	TCG	S	1	TCA	S	0.509112
ATT	I	0.983043	ATT	I	1	ATT	I	1
GAA	E	1	GAA	E	1	GAA	E	1
ACA	T	1	ACG	T	1	ACA	T	0.496372
TTG	L	0.747764	CTT	L	0.712045	TTG	L	1
ATC	I	0.317049	ATA	I	0.116722	ATC	I	0.851477
GTT	V	1	GTC	V	1	GTT	V	0.631904
GAA	E	1	GAA	E	1	GAA	E	1
GCG	A	0.475692	GCT	A	0.513828	GCG	A	1
CCG	P	1	CCG	P	1	CCG	P	1
GAC	D	0.74033	GAC	D	0.73183	GAC	D	0.73183
TAC	Y	0.47808	TAC	Y	0.644114	TAC	Y	0.644114
GGT	G	0.606538	GGA	G	0.63835	GGT	G	0.479177
CAC	H	0.480329	CAC	H	0.452717	CAC	H	0.452717
GTT	V	1	GTC	V	1	GTT	V	0.631904
ACT	T	0.709279	ACA	T	0.496372	ACT	T	0.202044
ACC	T	0.791116	ACG	T	1	ACC	T	0.375867
AGT	S	0.863342	AGC	S	0.841027	AGT	S	0.340708
GAG	E	0.481211	GAG	E	0.586136	GAG	E	0.586136
GCT	A	0.641291	GCC	A	0.751318	GCT	A	0.513828
TTC	F	0.344058	TTC	F	0.447674	TTC	F	0.447674
AGC	S	1	TCG	S	1	AGC	S	0.841027
TAT	Y	1	TAT	Y	1	TAT	Y	1
TAT	Y	1	TAT	Y	1	TAT	Y	1
GTA	V	0.814232	GTG	V	0.968538	GTA	V	0.33812
TGG	W	1	TGG	W	1	TGG	W	1
CTT	L	1	TTG	L	1	CTT	L	0.712045
GAA	E	1	GAA	E	1	GAA	E	1
GCA	A	1	GCG	A	1	GCA	A	0.430494
ATG	M	1	ATG	M	1	ATG	M	1
TAT	Y	1	TAT	Y	1	TAT	Y	1
GGA	G	1	GGC	G	1	GGA	G	0.63835
AAT	N	1	AAC	N	1	AAT	N	0.771591
CTC	L	0.201885	CTA	L	0.179711	CTC	L	0.605264
ACA	T	1	ACG	T	1	ACA	T	0.496372
GGC	G	0.50376	GGT	G	0.479177	GGC	G	1
AAC	N	0.674562	AAT	N	0.771591	AAC	N	1
TGG	W	1	TGG	W	1	TGG	W	1
TCC	S	0.877579	AGC	S	0.841027	TCC	S	0.527406
GGA	G	1	GGC	G	1	GGA	G	0.63835
GTA	V	0.814232	GTG	V	0.968538	GTA	V	0.33812
GAA	E	1	GAA	E	1	GAA	E	1
ACA	T	1	ACG	T	1	ACA	T	0.496372
GCA	A	1	GCG	A	1	GCA	A	0.430494
TGG	W	1	TGG	W	1	TGG	W	1
AAA	K	1	AAA	K	1	AAA	K	1
GTT	V	1	GTC	V	1	GTT	V	0.631904
ATG	M	1	ATG	M	1	ATG	M	1
GAG	E	0.481211	GAG	E	0.586136	GAG	E	0.586136
GAT	D	1	GAT	D	1	GAT	D	1
TGG	W	1	TGG	W	1	TGG	W	1
ATA	I	1	ATT	I	1	ATA	I	0.116722
ATT	I	0.983043	ATT	I	1	ATT	I	1
CCT	P	0.948953	CCG	P	1	CCT	P	0.184213
GAC	D	0.74033	GAC	D	0.73183	GAC	D	0.73183
AGC	S	1	TCG	S	1	AGC	S	0.841027
ACA	T	1	ACG	T	1	ACA	T	0.496372
GAG	E	0.481211	GAG	E	0.586136	GAG	E	0.586136
CAG	Q	1	CAA	Q	1	CAG	Q	0.56375
CCG	P	1	CCG	P	1	CCG	P	1
GGT	G	0.606538	GGA	G	0.63835	GGT	G	0.479177
ATG	M	1	ATG	M	1	ATG	M	1
TCT	S	0.63936	TCC	S	0.527406	TCT	S	0.378288
TCT	S	0.63936	TCC	S	0.527406	TCT	S	0.378288
TAC	Y	0.47808	TAC	Y	0.644114	TAC	Y	0.644114
AAT	N	1	AAC	N	1	AAT	N	0.771591
CCA	P	0.440541	CCA	P	0.351811	CCA	P	0.351811
AAC	N	0.674562	AAT	N	0.771591	AAC	N	1
AGC	S	1	TCG	S	1	AGC	S	0.841027
CCT	P	0.948953	CCG	P	1	CCT	P	0.184213
GCC	A	0.658208	GCC	A	0.751318	GCC	A	0.751318
ACA	T	1	ACG	T	1	ACA	T	0.496372
TAT	Y	1	TAT	Y	1	TAT	Y	1
GCT	A	0.641291	GCC	A	0.751318	GCT	A	0.513828
GAC	D	0.74033	GAC	D	0.73183	GAC	D	0.73183
GAA	E	1	GAA	E	1	GAA	E	1
TAT	Y	1	TAT	Y	1	TAT	Y	1
GAG	E	0.481211	GAG	E	0.586136	GAG	E	0.586136
GAT	D	1	GAT	D	1	GAT	D	1
CCT	P	0.948953	CCG	P	1	CCT	P	0.184213
TCA	S	0.968481	TCG	S	1	TCA	S	0.509112
TAC	Y	0.47808	TAC	Y	0.644114	TAC	Y	0.644114
TAT	Y	1	TAT	Y	1	TAT	Y	1
CCT	P	0.948953	CCG	P	1	CCT	P	0.184213
TCA	S	0.968481	TCG	S	1	TCA	S	0.509112
GAG	E	0.481211	GAG	E	0.586136	GAG	E	0.586136
TTG	L	0.747764	CTT	L	0.712045	TTG	L	1
AAG	K	0.540966	AAG	K	0.401062	AAG	K	0.401062
TTT	F	1	TTT	F	1	TTT	F	1
GAT	D	1	GAT	D	1	GAT	D	1
ACC	T	0.791116	ACG	T	1	ACC	T	0.375867
GTA	V	0.814232	GTG	V	0.968538	GTA	V	0.33812
AGA	R	1	CGC	R	1	AGA	R	0.180963
GTT	V	1	GTC	V	1	GTT	V	0.631904
GGA	G	1	GGC	G	1	GGA	G	0.63835
TCC	S	0.877579	AGC	S	0.841027	TCC	S	0.527406
GAC	D	0.74033	GAC	D	0.73183	GAC	D	0.73183
CCT	P	0.948953	CCG	P	1	CCT	P	0.184213
GTA	V	0.814232	GTG	V	0.968538	GTA	V	0.33812
CAC	H	0.480329	CAC	H	0.452717	CAC	H	0.452717
AAC	N	0.674562	AAT	N	0.771591	AAC	N	1
GAC	D	0.74033	GAC	D	0.73183	GAC	D	0.73183
CTT	L	1	TTG	L	1	CTT	L	0.712045
GTA	V	0.814232	GTG	V	0.968538	GTA	V	0.33812
TCC	S	0.877579	AGC	S	0.841027	TCC	S	0.527406
GCA	A	1	GCG	A	1	GCA	A	0.430494
TAC	Y	0.47808	TAC	Y	0.644114	TAC	Y	0.644114
GGT	G	0.606538	GGA	G	0.63835	GGT	G	0.479177
CCT	P	0.948953	CCG	P	1	CCT	P	0.184213
AAC	N	0.674562	AAT	N	0.771591	AAC	N	1
ATG	M	1	ATG	M	1	ATG	M	1
TAC	Y	0.47808	TAC	Y	0.644114	TAC	Y	0.644114
CTC	L	0.201885	CTA	L	0.179711	CTC	L	0.605264
ATG	M	1	ATG	M	1	ATG	M	1
CAC	H	0.480329	CAC	H	0.452717	CAC	H	0.452717
TGG	W	1	TGG	W	1	TGG	W	1
TTG	L	0.747764	CTT	L	0.712045	TTG	L	1
ATG	M	1	ATG	M	1	ATG	M	1
GAC	D	0.74033	GAC	D	0.73183	GAC	D	0.73183
GTT	V	1	GTC	V	1	GTT	V	0.631904
GAC	D	0.74033	GAC	D	0.73183	GAC	D	0.73183
AAC	N	0.674562	AAT	N	0.771591	AAC	N	1
TGG	W	1	TGG	W	1	TGG	W	1
TAC	Y	0.47808	TAC	Y	0.644114	TAC	Y	0.644114
GGT	G	0.606538	GGA	G	0.63835	GGT	G	0.479177
TTT	F	1	TTT	F	1	TTT	F	1
GGT	G	0.606538	GGA	G	0.63835	GGT	G	0.479177
ACA	T	1	ACG	T	1	ACA	T	0.496372
GGA	G	1	GGC	G	1	GGA	G	0.63835
ACA	T	1	ACG	T	1	ACA	T	0.496372
CGG	R	0.172588	AGA	R	0.180963	CGG	R	0.649673
GCA	A	1	GCG	A	1	GCA	A	0.430494
ACA	T	1	ACG	T	1	ACA	T	0.496372
TTC	F	0.344058	TTC	F	0.447674	TTC	F	0.447674
ATA	I	1	ATT	I	1	ATA	I	0.116722
AAC	N	0.674562	AAT	N	0.771591	AAC	N	1
ACC	T	0.791116	ACG	T	1	ACC	T	0.375867
TTC	F	0.344058	TTC	F	0.447674	TTC	F	0.447674
CAA	Q	0.669217	CAG	Q	0.56375	CAA	Q	1
AGA	R	1	CGC	R	1	AGA	R	0.180963
GGT	G	0.606538	GGA	G	0.63835	GGT	G	0.479177
GAA	E	1	GAA	E	1	GAA	E	1
CAG	Q	1	CAA	Q	1	CAG	Q	0.56375
GAA	E	1	GAA	E	1	GAA	E	1
TCC	S	0.877579	AGC	S	0.841027	TCC	S	0.527406
ACA	T	1	ACG	T	1	ACA	T	0.496372
TGG	W	1	TGG	W	1	TGG	W	1
GAA	E	1	GAA	E	1	GAA	E	1
ACC	T	0.791116	ACG	T	1	ACC	T	0.375867
ATT	I	0.983043	ATT	I	1	ATT	I	1
CCT	P	0.948953	CCG	P	1	CCT	P	0.184213
CAT	H	1	CAT	H	1	CAT	H	1
CCG	P	1	CCG	P	1	CCG	P	1
TCA	S	0.968481	TCG	S	1	TCA	S	0.509112
ATA	I	1	ATT	I	1	ATA	I	0.116722
GAA	E	1	GAA	E	1	GAA	E	1
GAG	E	0.481211	GAG	E	0.586136	GAG	E	0.586136
TTC	F	0.344058	TTC	F	0.447674	TTC	F	0.447674
AAA	K	1	AAA	K	1	AAA	K	1
TAC	Y	0.47808	TAC	Y	0.644114	TAC	Y	0.644114
GGC	G	0.50376	GGT	G	0.479177	GGC	G	1
GGA	G	1	GGC	G	1	GGA	G	0.63835
CCG	P	1	CCG	P	1	CCG	P	1
AAC	N	0.674562	AAT	N	0.771591	AAC	N	1
GGA	G	1	GGC	G	1	GGA	G	0.63835
TTC	F	0.344058	TTC	F	0.447674	TTC	F	0.447674
CTT	L	1	TTG	L	1	CTT	L	0.712045
GAT	D	1	GAT	D	1	GAT	D	1
TTG	L	0.747764	CTT	L	0.712045	TTG	L	1
TTT	F	1	TTT	F	1	TTT	F	1
ACA	T	1	ACG	T	1	ACA	T	0.496372
AAG	K	0.540966	AAG	K	0.401062	AAG	K	0.401062
GAC	D	0.74033	GAC	D	0.73183	GAC	D	0.73183
AGA	R	1	CGC	R	1	AGA	R	0.180963
TCA	S	0.968481	TCG	S	1	TCA	S	0.509112
TAT	Y	1	TAT	Y	1	TAT	Y	1
GCA	A	1	GCG	A	1	GCA	A	0.430494
AAA	K	1	AAA	K	1	AAA	K	1
CAG	Q	1	CAA	Q	1	CAG	Q	0.56375
TGG	W	1	TGG	W	1	TGG	W	1
CGT	R	0.198597	AGA	R	0.180963	CGT	R	0.511433
TAT	Y	1	TAT	Y	1	TAT	Y	1
ACA	T	1	ACG	T	1	ACA	T	0.496372
AAC	N	0.674562	AAT	N	0.771591	AAC	N	1
GCT	A	0.641291	GCC	A	0.751318	GCT	A	0.513828
CCT	P	0.948953	CCG	P	1	CCT	P	0.184213
GAC	D	0.74033	GAC	D	0.73183	GAC	D	0.73183
GCA	A	1	GCG	A	1	GCA	A	0.430494
GAA	E	1	GAA	E	1	GAA	E	1
GGC	G	0.50376	GGT	G	0.479177	GGC	G	1
CGT	R	0.198597	AGA	R	0.180963	CGT	R	0.511433
GCT	A	0.641291	GCC	A	0.751318	GCT	A	0.513828
ATA	I	1	ATT	I	1	ATA	I	0.116722
CAG	Q	1	CAA	Q	1	CAG	Q	0.56375
GCT	A	0.641291	GCC	A	0.751318	GCT	A	0.513828
GTT	V	1	GTC	V	1	GTT	V	0.631904
TAC	Y	0.47808	TAC	Y	0.644114	TAC	Y	0.644114
TGG	W	1	TGG	W	1	TGG	W	1
GCA	A	1	GCG	A	1	GCA	A	0.430494
AAC	N	0.674562	AAT	N	0.771591	AAC	N	1
AAA	K	1	AAA	K	1	AAA	K	1
TGG	W	1	TGG	W	1	TGG	W	1
GCA	A	1	GCG	A	1	GCA	A	0.430494
AAG	K	0.540966	AAG	K	0.401062	AAG	K	0.401062
GAG	E	0.481211	GAG	E	0.586136	GAG	E	0.586136
CAG	Q	1	CAA	Q	1	CAG	Q	0.56375
GGT	G	0.606538	GGA	G	0.63835	GGT	G	0.479177
AAA	K	1	AAA	K	1	AAA	K	1
GGT	G	0.606538	GGA	G	0.63835	GGT	G	0.479177
TCT	S	0.63936	TCC	S	0.527406	TCT	S	0.378288
GCC	A	0.658208	GCC	A	0.751318	GCC	A	0.751318
GTT	V	1	GTC	V	1	GTT	V	0.631904
GCT	A	0.641291	GCC	A	0.751318	GCT	A	0.513828
TCC	S	0.877579	AGC	S	0.841027	TCC	S	0.527406
GTT	V	1	GTC	V	1	GTT	V	0.631904
GTA	V	0.814232	GTG	V	0.968538	GTA	V	0.33812
TCC	S	0.877579	AGC	S	0.841027	TCC	S	0.527406
AAG	K	0.540966	AAG	K	0.401062	AAG	K	0.401062
GCT	A	0.641291	GCC	A	0.751318	GCT	A	0.513828
GCA	A	1	GCG	A	1	GCA	A	0.430494
AAG	K	0.540966	AAG	K	0.401062	AAG	K	0.401062
ATG	M	1	ATG	M	1	ATG	M	1
GGT	G	0.606538	GGA	G	0.63835	GGT	G	0.479177
GAC	D	0.74033	GAC	D	0.73183	GAC	D	0.73183
TTC	F	0.344058	TTC	F	0.447674	TTC	F	0.447674
TTG	L	0.747764	CTT	L	0.712045	TTG	L	1
AGA	R	1	CGC	R	1	AGA	R	0.180963
AAC	N	0.674562	AAT	N	0.771591	AAC	N	1
GAC	D	0.74033	GAC	D	0.73183	GAC	D	0.73183
ATG	M	1	ATG	M	1	ATG	M	1
TTC	F	0.344058	TTC	F	0.447674	TTC	F	0.447674
GAC	D	0.74033	GAC	D	0.73183	GAC	D	0.73183
AAA	K	1	AAA	K	1	AAA	K	1
TAC	Y	0.47808	TAC	Y	0.644114	TAC	Y	0.644114
TTC	F	0.344058	TTC	F	0.447674	TTC	F	0.447674
ATG	M	1	ATG	M	1	ATG	M	1
AAG	K	0.540966	AAG	K	0.401062	AAG	K	0.401062
ATC	I	0.317049	ATA	I	0.116722	ATC	I	0.851477
GGT	G	0.606538	GGA	G	0.63835	GGT	G	0.479177
GCA	A	1	GCG	A	1	GCA	A	0.430494
CAG	Q	1	CAA	Q	1	CAG	Q	0.56375
GAC	D	0.74033	GAC	D	0.73183	GAC	D	0.73183
AAG	K	0.540966	AAG	K	0.401062	AAG	K	0.401062
ACT	T	0.709279	ACA	T	0.496372	ACT	T	0.202044
CCT	P	0.948953	CCG	P	1	CCT	P	0.184213
GCT	A	0.641291	GCC	A	0.751318	GCT	A	0.513828
ACC	T	0.791116	ACG	T	1	ACC	T	0.375867
GGT	G	0.606538	GGA	G	0.63835	GGT	G	0.479177
TAT	Y	1	TAT	Y	1	TAT	Y	1
GAC	D	0.74033	GAC	D	0.73183	GAC	D	0.73183
AGT	S	0.863342	AGC	S	0.841027	AGT	S	0.340708
GCA	A	1	GCG	A	1	GCA	A	0.430494
CAC	H	0.480329	CAC	H	0.452717	CAC	H	0.452717
TAC	Y	0.47808	TAC	Y	0.644114	TAC	Y	0.644114
CTT	L	1	TTG	L	1	CTT	L	0.712045
ATG	M	1	ATG	M	1	ATG	M	1
GCC	A	0.658208	GCC	A	0.751318	GCC	A	0.751318
TGG	W	1	TGG	W	1	TGG	W	1
TAT	Y	1	TAT	Y	1	TAT	Y	1
ACT	T	0.709279	ACA	T	0.496372	ACT	T	0.202044
GCA	A	1	GCG	A	1	GCA	A	0.430494
TGG	W	1	TGG	W	1	TGG	W	1
GGT	G	0.606538	GGA	G	0.63835	GGT	G	0.479177
GGT	G	0.606538	GGA	G	0.63835	GGT	G	0.479177
GGA	G	1	GGC	G	1	GGA	G	0.63835
ATT	I	0.983043	ATT	I	1	ATT	I	1
GGT	G	0.606538	GGA	G	0.63835	GGT	G	0.479177
GCA	A	1	GCG	A	1	GCA	A	0.430494
TCC	S	0.877579	AGC	S	0.841027	TCC	S	0.527406
TGG	W	1	TGG	W	1	TGG	W	1
GCA	A	1	GCG	A	1	GCA	A	0.430494
TGG	W	1	TGG	W	1	TGG	W	1
AAG	K	0.540966	AAG	K	0.401062	AAG	K	0.401062
ATC	I	0.317049	ATA	I	0.116722	ATC	I	0.851477
GGA	G	1	GGC	G	1	GGA	G	0.63835
TGC	C	1	TGC	C	1	TGC	C	1
AGC	S	1	TCG	S	1	AGC	S	0.841027
CAC	H	0.480329	CAC	H	0.452717	CAC	H	0.452717
GCA	A	1	GCG	A	1	GCA	A	0.430494
CAC	H	0.480329	CAC	H	0.452717	CAC	H	0.452717
TTC	F	0.344058	TTC	F	0.447674	TTC	F	0.447674
GGA	G	1	GGC	G	1	GGA	G	0.63835
TAT	Y	1	TAT	Y	1	TAT	Y	1
CAG	Q	1	CAA	Q	1	CAG	Q	0.56375
AAC	N	0.674562	AAT	N	0.771591	AAC	N	1
CCA	P	0.440541	CCA	P	0.351811	CCA	P	0.351811
TTC	F	0.344058	TTC	F	0.447674	TTC	F	0.447674
CAG	Q	1	CAA	Q	1	CAG	Q	0.56375
GGA	G	1	GGC	G	1	GGA	G	0.63835
TGG	W	1	TGG	W	1	TGG	W	1
GTA	V	0.814232	GTG	V	0.968538	GTA	V	0.33812
AGT	S	0.863342	AGC	S	0.841027	AGT	S	0.340708
GCA	A	1	GCG	A	1	GCA	A	0.430494
ACA	T	1	ACG	T	1	ACA	T	0.496372
CAG	Q	1	CAA	Q	1	CAG	Q	0.56375
AGC	S	1	TCG	S	1	AGC	S	0.841027
GAC	D	0.74033	GAC	D	0.73183	GAC	D	0.73183
TTT	F	1	TTT	F	1	TTT	F	1
GCT	A	0.641291	GCC	A	0.751318	GCT	A	0.513828
CCT	P	0.948953	CCG	P	1	CCT	P	0.184213
AAA	K	1	AAA	K	1	AAA	K	1
TCA	S	0.968481	TCG	S	1	TCA	S	0.509112
TCC	S	0.877579	AGC	S	0.841027	TCC	S	0.527406
AAC	N	0.674562	AAT	N	0.771591	AAC	N	1
GGT	G	0.606538	GGA	G	0.63835	GGT	G	0.479177
AAG	K	0.540966	AAG	K	0.401062	AAG	K	0.401062
AGA	R	1	CGC	R	1	AGA	R	0.180963
GAC	D	0.74033	GAC	D	0.73183	GAC	D	0.73183
TGG	W	1	TGG	W	1	TGG	W	1
ACA	T	1	ACG	T	1	ACA	T	0.496372
ACA	T	1	ACG	T	1	ACA	T	0.496372
AGC	S	1	TCG	S	1	AGC	S	0.841027
TAC	Y	0.47808	TAC	Y	0.644114	TAC	Y	0.644114
AAG	K	0.540966	AAG	K	0.401062	AAG	K	0.401062
AGA	R	1	CGC	R	1	AGA	R	0.180963
CAG	Q	1	CAA	Q	1	CAG	Q	0.56375
CTT	L	1	TTG	L	1	CTT	L	0.712045
GAA	E	1	GAA	E	1	GAA	E	1
TTC	F	0.344058	TTC	F	0.447674	TTC	F	0.447674
TAT	Y	1	TAT	Y	1	TAT	Y	1
CAG	Q	1	CAA	Q	1	CAG	Q	0.56375
TGG	W	1	TGG	W	1	TGG	W	1
TTG	L	0.747764	CTT	L	0.712045	TTG	L	1
CAG	Q	1	CAA	Q	1	CAG	Q	0.56375
TCG	S	0.529197	TCC	S	0.527406	TCG	S	1
GCT	A	0.641291	GCC	A	0.751318	GCT	A	0.513828
GAA	E	1	GAA	E	1	GAA	E	1
GGT	G	0.606538	GGA	G	0.63835	GGT	G	0.479177
GGT	G	0.606538	GGA	G	0.63835	GGT	G	0.479177
ATT	I	0.983043	ATT	I	1	ATT	I	1
GCC	A	0.658208	GCC	A	0.751318	GCC	A	0.751318
GGT	G	0.606538	GGA	G	0.63835	GGT	G	0.479177
GGA	G	1	GGC	G	1	GGA	G	0.63835
GCA	A	1	GCG	A	1	GCA	A	0.430494
ACC	T	0.791116	ACG	T	1	ACC	T	0.375867
AAC	N	0.674562	AAT	N	0.771591	AAC	N	1
TCC	S	0.877579	AGC	S	0.841027	TCC	S	0.527406
TGG	W	1	TGG	W	1	TGG	W	1
AAC	N	0.674562	AAT	N	0.771591	AAC	N	1
GGT	G	0.606538	GGA	G	0.63835	GGT	G	0.479177
AGA	R	1	CGC	R	1	AGA	R	0.180963
TAT	Y	1	TAT	Y	1	TAT	Y	1
GAG	E	0.481211	GAG	E	0.586136	GAG	E	0.586136
AAA	K	1	AAA	K	1	AAA	K	1
TAT	Y	1	TAT	Y	1	TAT	Y	1
CCT	P	0.948953	CCG	P	1	CCT	P	0.184213
GCT	A	0.641291	GCC	A	0.751318	GCT	A	0.513828
GGT	G	0.606538	GGA	G	0.63835	GGT	G	0.479177
ACG	T	0.511457	ACA	T	0.496372	ACG	T	1
TCA	S	0.968481	TCG	S	1	TCA	S	0.509112
ACG	T	0.511457	ACA	T	0.496372	ACG	T	1
TTC	F	0.344058	TTC	F	0.447674	TTC	F	0.447674
TAT	Y	1	TAT	Y	1	TAT	Y	1
GGT	G	0.606538	GGA	G	0.63835	GGT	G	0.479177
ATG	M	1	ATG	M	1	ATG	M	1
GCA	A	1	GCG	A	1	GCA	A	0.430494
TAT	Y	1	TAT	Y	1	TAT	Y	1
GTT	V	1	GTC	V	1	GTT	V	0.631904
CCG	P	1	CCG	P	1	CCG	P	1
CAT	H	1	CAT	H	1	CAT	H	1
CCT	P	0.948953	CCG	P	1	CCT	P	0.184213
GTA	V	0.814232	GTG	V	0.968538	GTA	V	0.33812
TAC	Y	0.47808	TAC	Y	0.644114	TAC	Y	0.644114
GCT	A	0.641291	GCC	A	0.751318	GCT	A	0.513828
GAC	D	0.74033	GAC	D	0.73183	GAC	D	0.73183
CCG	P	1	CCG	P	1	CCG	P	1
GGT	G	0.606538	GGA	G	0.63835	GGT	G	0.479177
AGT	S	0.863342	AGC	S	0.841027	AGT	S	0.340708
AAC	N	0.674562	AAT	N	0.771591	AAC	N	1
CAG	Q	1	CAA	Q	1	CAG	Q	0.56375
TGG	W	1	TGG	W	1	TGG	W	1
TTC	F	0.344058	TTC	F	0.447674	TTC	F	0.447674
GGA	G	1	GGC	G	1	GGA	G	0.63835
TTC	F	0.344058	TTC	F	0.447674	TTC	F	0.447674
CAG	Q	1	CAA	Q	1	CAG	Q	0.56375
GCA	A	1	GCG	A	1	GCA	A	0.430494
TGG	W	1	TGG	W	1	TGG	W	1
TCA	S	0.968481	TCG	S	1	TCA	S	0.509112
ATG	M	1	ATG	M	1	ATG	M	1
CAG	Q	1	CAA	Q	1	CAG	Q	0.56375
CGT	R	0.198597	AGA	R	0.180963	CGT	R	0.511433
GTA	V	0.814232	GTG	V	0.968538	GTA	V	0.33812
ATG	M	1	ATG	M	1	ATG	M	1
GAG	E	0.481211	GAG	E	0.586136	GAG	E	0.586136
TAC	Y	0.47808	TAC	Y	0.644114	TAC	Y	0.644114
TAC	Y	0.47808	TAC	Y	0.644114	TAC	Y	0.644114
CTC	L	0.201885	CTA	L	0.179711	CTC	L	0.605264
GAA	E	1	GAA	E	1	GAA	E	1
ACA	T	1	ACG	T	1	ACA	T	0.496372
GGA	G	1	GGC	G	1	GGA	G	0.63835
GAT	D	1	GAT	D	1	GAT	D	1
TCA	S	0.968481	TCG	S	1	TCA	S	0.509112
TCA	S	0.968481	TCG	S	1	TCA	S	0.509112
GTT	V	1	GTC	V	1	GTT	V	0.631904
AAG	K	0.540966	AAG	K	0.401062	AAG	K	0.401062
AAT	N	1	AAC	N	1	AAT	N	0.771591
TTG	L	0.747764	CTT	L	0.712045	TTG	L	1
ATT	I	0.983043	ATT	I	1	ATT	I	1
AAG	K	0.540966	AAG	K	0.401062	AAG	K	0.401062
AAG	K	0.540966	AAG	K	0.401062	AAG	K	0.401062
TGG	W	1	TGG	W	1	TGG	W	1
GTC	V	0.305282	GTA	V	0.33812	GTC	V	1
GAC	D	0.74033	GAC	D	0.73183	GAC	D	0.73183
TGG	W	1	TGG	W	1	TGG	W	1
GTA	V	0.814232	GTG	V	0.968538	GTA	V	0.33812
ATG	M	1	ATG	M	1	ATG	M	1
AGC	S	1	TCG	S	1	AGC	S	0.841027
GAA	E	1	GAA	E	1	GAA	E	1
ATT	I	0.983043	ATT	I	1	ATT	I	1
AAG	K	0.540966	AAG	K	0.401062	AAG	K	0.401062
CTC	L	0.201885	CTA	L	0.179711	CTC	L	0.605264
TAT	Y	1	TAT	Y	1	TAT	Y	1
GAC	D	0.74033	GAC	D	0.73183	GAC	D	0.73183
GAT	D	1	GAT	D	1	GAT	D	1
GGA	G	1	GGC	G	1	GGA	G	0.63835
ACA	T	1	ACG	T	1	ACA	T	0.496372
TTT	F	1	TTT	F	1	TTT	F	1
GCA	A	1	GCG	A	1	GCA	A	0.430494
ATT	I	0.983043	ATT	I	1	ATT	I	1
CCT	P	0.948953	CCG	P	1	CCT	P	0.184213
AGC	S	1	TCG	S	1	AGC	S	0.841027
GAC	D	0.74033	GAC	D	0.73183	GAC	D	0.73183
CTC	L	0.201885	CTA	L	0.179711	CTC	L	0.605264
GAG	E	0.481211	GAG	E	0.586136	GAG	E	0.586136
TGG	W	1	TGG	W	1	TGG	W	1
TCA	S	0.968481	TCG	S	1	TCA	S	0.509112
GGT	G	0.606538	GGA	G	0.63835	GGT	G	0.479177
CAG	Q	1	CAA	Q	1	CAG	Q	0.56375
CCT	P	0.948953	CCG	P	1	CCT	P	0.184213
GAT	D	1	GAT	D	1	GAT	D	1
ACA	T	1	ACG	T	1	ACA	T	0.496372
TGG	W	1	TGG	W	1	TGG	W	1
ACC	T	0.791116	ACG	T	1	ACC	T	0.375867
GGA	G	1	GGC	G	1	GGA	G	0.63835
ACA	T	1	ACG	T	1	ACA	T	0.496372
TAC	Y	0.47808	TAC	Y	0.644114	TAC	Y	0.644114
ACA	T	1	ACG	T	1	ACA	T	0.496372
GGC	G	0.50376	GGT	G	0.479177	GGC	G	1
AAC	N	0.674562	AAT	N	0.771591	AAC	N	1
CCG	P	1	CCG	P	1	CCG	P	1
AAC	N	0.674562	AAT	N	0.771591	AAC	N	1
CTC	L	0.201885	CTA	L	0.179711	CTC	L	0.605264
CAT	H	1	CAT	H	1	CAT	H	1
GTA	V	0.814232	GTG	V	0.968538	GTA	V	0.33812
AGA	R	1	CGC	R	1	AGA	R	0.180963
GTA	V	0.814232	GTG	V	0.968538	GTA	V	0.33812
ACT	T	0.709279	ACA	T	0.496372	ACT	T	0.202044
TCT	S	0.63936	TCC	S	0.527406	TCT	S	0.378288
TAC	Y	0.47808	TAC	Y	0.644114	TAC	Y	0.644114
GGT	G	0.606538	GGA	G	0.63835	GGT	G	0.479177
ACT	T	0.709279	ACA	T	0.496372	ACT	T	0.202044
GAC	D	0.74033	GAC	D	0.73183	GAC	D	0.73183
CTT	L	1	TTG	L	1	CTT	L	0.712045
GGT	G	0.606538	GGA	G	0.63835	GGT	G	0.479177
GTT	V	1	GTC	V	1	GTT	V	0.631904
GCA	A	1	GCG	A	1	GCA	A	0.430494
GGT	G	0.606538	GGA	G	0.63835	GGT	G	0.479177
TCA	S	0.968481	TCG	S	1	TCA	S	0.509112
CTT	L	1	TTG	L	1	CTT	L	0.712045
GCA	A	1	GCG	A	1	GCA	A	0.430494
AAT	N	1	AAC	N	1	AAT	N	0.771591
GCT	A	0.641291	GCC	A	0.751318	GCT	A	0.513828
CTT	L	1	TTG	L	1	CTT	L	0.712045
GCA	A	1	GCG	A	1	GCA	A	0.430494
ACT	T	0.709279	ACA	T	0.496372	ACT	T	0.202044
TAT	Y	1	TAT	Y	1	TAT	Y	1
GCC	A	0.658208	GCC	A	0.751318	GCC	A	0.751318
GCA	A	1	GCG	A	1	GCA	A	0.430494
GCT	A	0.641291	GCC	A	0.751318	GCT	A	0.513828
ACA	T	1	ACG	T	1	ACA	T	0.496372
GAA	E	1	GAA	E	1	GAA	E	1
AGA	R	1	CGC	R	1	AGA	R	0.180963
TGG	W	1	TGG	W	1	TGG	W	1
GAA	E	1	GAA	E	1	GAA	E	1
GGA	G	1	GGC	G	1	GGA	G	0.63835
AAA	K	1	AAA	K	1	AAA	K	1
CTT	L	1	TTG	L	1	CTT	L	0.712045
GAT	D	1	GAT	D	1	GAT	D	1
ACA	T	1	ACG	T	1	ACA	T	0.496372
AAA	K	1	AAA	K	1	AAA	K	1
GCA	A	1	GCG	A	1	GCA	A	0.430494
AGA	R	1	CGC	R	1	AGA	R	0.180963
GAC	D	0.74033	GAC	D	0.73183	GAC	D	0.73183
ATG	M	1	ATG	M	1	ATG	M	1
GCT	A	0.641291	GCC	A	0.751318	GCT	A	0.513828
GCT	A	0.641291	GCC	A	0.751318	GCT	A	0.513828
GAA	E	1	GAA	E	1	GAA	E	1
CTG	L	0.601561	CTG	L	0.599342	CTG	L	0.599342
GTT	V	1	GTC	V	1	GTT	V	0.631904
AAC	N	0.674562	AAT	N	0.771591	AAC	N	1
CGT	R	0.198597	AGA	R	0.180963	CGT	R	0.511433
GCA	A	1	GCG	A	1	GCA	A	0.430494
TGG	W	1	TGG	W	1	TGG	W	1
TAC	Y	0.47808	TAC	Y	0.644114	TAC	Y	0.644114
AAC	N	0.674562	AAT	N	0.771591	AAC	N	1
TTC	F	0.344058	TTC	F	0.447674	TTC	F	0.447674
TAC	Y	0.47808	TAC	Y	0.644114	TAC	Y	0.644114
TGC	C	1	TGC	C	1	TGC	C	1
TCT	S	0.63936	TCC	S	0.527406	TCT	S	0.378288
GAA	E	1	GAA	E	1	GAA	E	1
GGA	G	1	GGC	G	1	GGA	G	0.63835
AAA	K	1	AAA	K	1	AAA	K	1
GGT	G	0.606538	GGA	G	0.63835	GGT	G	0.479177
GTT	V	1	GTC	V	1	GTT	V	0.631904
GTT	V	1	GTC	V	1	GTT	V	0.631904
ACT	T	0.709279	ACA	T	0.496372	ACT	T	0.202044
GAG	E	0.481211	GAG	E	0.586136	GAG	E	0.586136
GAA	E	1	GAA	E	1	GAA	E	1
GCA	A	1	GCG	A	1	GCA	A	0.430494
CGT	R	0.198597	AGA	R	0.180963	CGT	R	0.511433
GCT	A	0.641291	GCC	A	0.751318	GCT	A	0.513828
GAC	D	0.74033	GAC	D	0.73183	GAC	D	0.73183
TAC	Y	0.47808	TAC	Y	0.644114	TAC	Y	0.644114
AAA	K	1	AAA	K	1	AAA	K	1
CGT	R	0.198597	AGA	R	0.180963	CGT	R	0.511433
TTC	F	0.344058	TTC	F	0.447674	TTC	F	0.447674
TTT	F	1	TTT	F	1	TTT	F	1
GAG	E	0.481211	GAG	E	0.586136	GAG	E	0.586136
CAG	Q	1	CAA	Q	1	CAG	Q	0.56375
GAA	E	1	GAA	E	1	GAA	E	1
GTA	V	0.814232	GTG	V	0.968538	GTA	V	0.33812
TAC	Y	0.47808	TAC	Y	0.644114	TAC	Y	0.644114
GTT	V	1	GTC	V	1	GTT	V	0.631904
CCG	P	1	CCG	P	1	CCG	P	1
GCA	A	1	GCG	A	1	GCA	A	0.430494
GGT	G	0.606538	GGA	G	0.63835	GGT	G	0.479177
TGG	W	1	TGG	W	1	TGG	W	1
AGC	S	1	TCG	S	1	AGC	S	0.841027
GGT	G	0.606538	GGA	G	0.63835	GGT	G	0.479177
ACT	T	0.709279	ACA	T	0.496372	ACT	T	0.202044
ATG	M	1	ATG	M	1	ATG	M	1
CCG	P	1	CCG	P	1	CCG	P	1
AAC	N	0.674562	AAT	N	0.771591	AAC	N	1
GGT	G	0.606538	GGA	G	0.63835	GGT	G	0.479177
GAC	D	0.74033	GAC	D	0.73183	GAC	D	0.73183
AAG	K	0.540966	AAG	K	0.401062	AAG	K	0.401062
ATT	I	0.983043	ATT	I	1	ATT	I	1
CAG	Q	1	CAA	Q	1	CAG	Q	0.56375
CCT	P	0.948953	CCG	P	1	CCT	P	0.184213
GGT	G	0.606538	GGA	G	0.63835	GGT	G	0.479177
ATT	I	0.983043	ATT	I	1	ATT	I	1
AAG	K	0.540966	AAG	K	0.401062	AAG	K	0.401062
TTC	F	0.344058	TTC	F	0.447674	TTC	F	0.447674
ATA	I	1	ATT	I	1	ATA	I	0.116722
GAC	D	0.74033	GAC	D	0.73183	GAC	D	0.73183
ATC	I	0.317049	ATA	I	0.116722	ATC	I	0.851477
CGT	R	0.198597	AGA	R	0.180963	CGT	R	0.511433
ACA	T	1	ACG	T	1	ACA	T	0.496372
AAA	K	1	AAA	K	1	AAA	K	1
TAT	Y	1	TAT	Y	1	TAT	Y	1
AGA	R	1	CGC	R	1	AGA	R	0.180963
CAA	Q	0.669217	CAG	Q	0.56375	CAA	Q	1
GAT	D	1	GAT	D	1	GAT	D	1
CCT	P	0.948953	CCG	P	1	CCT	P	0.184213
TAC	Y	0.47808	TAC	Y	0.644114	TAC	Y	0.644114
TAC	Y	0.47808	TAC	Y	0.644114	TAC	Y	0.644114
GAT	D	1	GAT	D	1	GAT	D	1
ATA	I	1	ATT	I	1	ATA	I	0.116722
GTA	V	0.814232	GTG	V	0.968538	GTA	V	0.33812
TAT	Y	1	TAT	Y	1	TAT	Y	1
CAG	Q	1	CAA	Q	1	CAG	Q	0.56375
GCA	A	1	GCG	A	1	GCA	A	0.430494
TAC	Y	0.47808	TAC	Y	0.644114	TAC	Y	0.644114
TTG	L	0.747764	CTT	L	0.712045	TTG	L	1
AGA	R	1	CGC	R	1	AGA	R	0.180963
GGC	G	0.50376	GGT	G	0.479177	GGC	G	1
GAA	E	1	GAA	E	1	GAA	E	1
GCT	A	0.641291	GCC	A	0.751318	GCT	A	0.513828
CCT	P	0.948953	CCG	P	1	CCT	P	0.184213
GTA	V	0.814232	GTG	V	0.968538	GTA	V	0.33812
TTG	L	0.747764	CTT	L	0.712045	TTG	L	1
AAT	N	1	AAC	N	1	AAT	N	0.771591
TAT	Y	1	TAT	Y	1	TAT	Y	1
CAC	H	0.480329	CAC	H	0.452717	CAC	H	0.452717
CGC	R	0.14339	AGG	R	0.109934	CGC	R	1
TTC	F	0.344058	TTC	F	0.447674	TTC	F	0.447674
TGG	W	1	TGG	W	1	TGG	W	1
CAT	H	1	CAT	H	1	CAT	H	1
GAA	E	1	GAA	E	1	GAA	E	1
GTT	V	1	GTC	V	1	GTT	V	0.631904
GAC	D	0.74033	GAC	D	0.73183	GAC	D	0.73183
CTT	L	1	TTG	L	1	CTT	L	0.712045
GCA	A	1	GCG	A	1	GCA	A	0.430494
GTT	V	1	GTC	V	1	GTT	V	0.631904
GCA	A	1	GCG	A	1	GCA	A	0.430494
ATG	M	1	ATG	M	1	ATG	M	1
GGT	G	0.606538	GGA	G	0.63835	GGT	G	0.479177
GTA	V	0.814232	GTG	V	0.968538	GTA	V	0.33812
TTG	L	0.747764	CTT	L	0.712045	TTG	L	1
GCT	A	0.641291	GCC	A	0.751318	GCT	A	0.513828
ACA	T	1	ACG	T	1	ACA	T	0.496372
TAC	Y	0.47808	TAC	Y	0.644114	TAC	Y	0.644114
TTC	F	0.344058	TTC	F	0.447674	TTC	F	0.447674
CCG	P	1	CCG	P	1	CCG	P	1
GAT	D	1	GAT	D	1	GAT	D	1
ATG	M	1	ATG	M	1	ATG	M	1
ACA	T	1	ACG	T	1	ACA	T	0.496372
TAT	Y	1	TAT	Y	1	TAT	Y	1
AAA	K	1	AAA	K	1	AAA	K	1
GTA	V	0.814232	GTG	V	0.968538	GTA	V	0.33812
CCT	P	0.948953	CCG	P	1	CCT	P	0.184213
GGT	G	0.606538	GGA	G	0.63835	GGT	G	0.479177
ACT	T	0.709279	ACA	T	0.496372	ACT	T	0.202044
CCT	P	0.948953	CCG	P	1	CCT	P	0.184213
TCT	S	0.63936	TCC	S	0.527406	TCT	S	0.378288
ACT	T	0.709279	ACA	T	0.496372	ACT	T	0.202044
AAA	K	1	AAA	K	1	AAA	K	1
TTA	L	0.496251	TTA	L	0.57346	TTA	L	0.57346
TAC	Y	0.47808	TAC	Y	0.644114	TAC	Y	0.644114
GGC	G	0.50376	GGT	G	0.479177	GGC	G	1
GAC	D	0.74033	GAC	D	0.73183	GAC	D	0.73183
GTC	V	0.305282	GTA	V	0.33812	GTC	V	1
AAT	N	1	AAC	N	1	AAT	N	0.771591
GAT	D	1	GAT	D	1	GAT	D	1
GAC	D	0.74033	GAC	D	0.73183	GAC	D	0.73183
GGA	G	1	GGC	G	1	GGA	G	0.63835
AAA	K	1	AAA	K	1	AAA	K	1
GTT	V	1	GTC	V	1	GTT	V	0.631904
AAC	N	0.674562	AAT	N	0.771591	AAC	N	1
TCA	S	0.968481	TCG	S	1	TCA	S	0.509112
ACT	T	0.709279	ACA	T	0.496372	ACT	T	0.202044
GAC	D	0.74033	GAC	D	0.73183	GAC	D	0.73183
GCT	A	0.641291	GCC	A	0.751318	GCT	A	0.513828
GTA	V	0.814232	GTG	V	0.968538	GTA	V	0.33812
GCA	A	1	GCG	A	1	GCA	A	0.430494
TTG	L	0.747764	CTT	L	0.712045	TTG	L	1
AAG	K	0.540966	AAG	K	0.401062	AAG	K	0.401062
AGA	R	1	CGC	R	1	AGA	R	0.180963
TAT	Y	1	TAT	Y	1	TAT	Y	1
GTT	V	1	GTC	V	1	GTT	V	0.631904
TTG	L	0.747764	CTT	L	0.712045	TTG	L	1
AGA	R	1	CGC	R	1	AGA	R	0.180963
TCA	S	0.968481	TCG	S	1	TCA	S	0.509112
GGT	G	0.606538	GGA	G	0.63835	GGT	G	0.479177
ATA	I	1	ATT	I	1	ATA	I	0.116722
AGC	S	1	TCG	S	1	AGC	S	0.841027
ATC	I	0.317049	ATA	I	0.116722	ATC	I	0.851477
AAC	N	0.674562	AAT	N	0.771591	AAC	N	1
ACT	T	0.709279	ACA	T	0.496372	ACT	T	0.202044
GAC	D	0.74033	GAC	D	0.73183	GAC	D	0.73183
AAT	N	1	AAC	N	1	AAT	N	0.771591
GCC	A	0.658208	GCC	A	0.751318	GCC	A	0.751318
GAT	D	1	GAT	D	1	GAT	D	1
TTG	L	0.747764	CTT	L	0.712045	TTG	L	1
AAT	N	1	AAC	N	1	AAT	N	0.771591
GAA	E	1	GAA	E	1	GAA	E	1
GAC	D	0.74033	GAC	D	0.73183	GAC	D	0.73183
GGC	G	0.50376	GGT	G	0.479177	GGC	G	1
AGA	R	1	CGC	R	1	AGA	R	0.180963
GTT	V	1	GTC	V	1	GTT	V	0.631904
AAT	N	1	AAC	N	1	AAT	N	0.771591
TCA	S	0.968481	TCG	S	1	TCA	S	0.509112
ACT	T	0.709279	ACA	T	0.496372	ACT	T	0.202044
GAC	D	0.74033	GAC	D	0.73183	GAC	D	0.73183
TTA	L	0.496251	TTA	L	0.57346	TTA	L	0.57346
GGA	G	1	GGC	G	1	GGA	G	0.63835
ATT	I	0.983043	ATT	I	1	ATT	I	1
TTG	L	0.747764	CTT	L	0.712045	TTG	L	1
AAG	K	0.540966	AAG	K	0.401062	AAG	K	0.401062
AGA	R	1	CGC	R	1	AGA	R	0.180963
TAT	Y	1	TAT	Y	1	TAT	Y	1
ATT	I	0.983043	ATT	I	1	ATT	I	1
CTC	L	0.201885	CTA	L	0.179711	CTC	L	0.605264
AAA	K	1	AAA	K	1	AAA	K	1
GAA	E	1	GAA	E	1	GAA	E	1
ATA	I	1	ATT	I	1	ATA	I	0.116722
GAT	D	1	GAT	D	1	GAT	D	1
ACA	T	1	ACG	T	1	ACA	T	0.496372
TTG	L	0.747764	CTT	L	0.712045	TTG	L	1
CCG	P	1	CCG	P	1	CCG	P	1
TAC	Y	0.47808	TAC	Y	0.644114	TAC	Y	0.644114
AAG	K	0.540966	AAG	K	0.401062	AAG	K	0.401062
AAC	N	0.674562	AAT	N	0.771591	AAC	N	1
TAA	-	1	TAA	-	1	TAA	-	1
